# Supplementary material for: Preparation and Characterization of Chitosan/Starch Nanocomposites Loaded with Ampicillin to Enhance Antibacterial Activity against Escherichia coli
Source: Polymers (Basel). 2024 Sep 19;16(18):2647. doi: 10.3390/polym16182647 (PMC11435967; doi:10.3390/polym16182647)
Supplement: Supplementary file 1 [file polymers-16-02647-s001.zip]

Archive with 1 entries (1 files):
- polymers-3191060-supplementary.pdf
